# Supplementary material for: Fronto-thalamic networks and the left ventral thalamic nuclei play a key role in aphasia after thalamic stroke
Source: Commun Biol. 2024 Jun 7;7:700. doi: 10.1038/s42003-024-06399-9 (PMC11161613; doi:10.1038/s42003-024-06399-9)
Supplement: Supplementary file 4 — Supplementary data [file 42003_2024_6399_MOESM4_ESM.xlsx]

## Sheet: Figure2_Supp_Table2
phonemic_fluency	semantic_fluency	complex_comprehension	simple_comprehension	naming	reading	writing	repeating
1	1	3	3	3	3	3	3		3 = no language disorder
1	0	1	2	0	3	3	3		2 = mild language disorder
1	1	1	3	3	3	3	3		1 = moderate language disorder
1	2	3	3	3	3	3	3		0 = severe langauge disorder
3	2	3	3	2	3	3	3
3	3	3	3	3	3	3	3
3	3	3	3	3	3	3	3
2	2	2	3	3	3	3	3
3	2	3	3	3	3	3	3
2	3	2	3	3	3	3	3
1	1	2	2	2	3	2	3
1	1	1	3	3	2	3	3
3	3	2	3	3	3	3	3
1	1	2	2	1	3	1	3
1	0	2	3	3	3	3	3
0	1	2	3	3	3	3	3
1	3	3	3	3	3	3	3
2	3	3	3	2	3	3	3
1	1	2	3	3	3	3	3
1	2	2	3	3	3	3	3
2	3	3	3	3	3	2	3
3	3	3	3	3	3	3	3
3	2	2	3	3	3	3	3
2	2	3	2	3	3	3	3
3	3	3	3	3	3	3	3
3	3	3	3	3	3	3	3
3	3	2	3	3	3	3	3
3	3	3	3	3	3	3	3
3	3	1	3	2	3	3	3
2	3	2	3	3	3	3	3
0	0	1	0	0	3	3	1
3	3	3	3	3	3	3	3
3	2	2	2	3	3	3	3
1	0	2	2	2	3	3	3
3	1	2	0	3	3	3	3
2	2	1	3	3	3	3	3
1	1	3	3	3	3	2	3
2	1	2	3	2	3	3	3
3	3	3	3	3	3	3	3
2	2	2	3	3	3	3	3
2	3	2	2	3	3	3	3
1	1	3	3	3	3	3	3
2	3	3	3	3	3	3	3
2	1	1	0	3	2	1	3
1	1	3	0	3	3	2	3
0	1	1	3	1	3	3	3
1	1	2	3	3	3	3	3
2	3	3	3	3	3	3	3
2	3	2	3	3	3	3	3
0	1	1	2	1	3	3	3
1	3	3	3	3	3	3	3
2	3	3	3	3	3	3	3
3	3	3	3	3	3	3	3
3	3	2	3	3	3	3	3
1	0	1	3	1	3	3	3
3	3	3	3	3	3	3	3
3	3	3	3	3	3	3	3
3	3	3	3	3	3	3	3
3	3	3	3	3	3	3	3
3	3	2	3	3	3	3	3
2	1	1	0	3	2	3	3
3	3	3	3	3	3	3	3
1	1	2	3	3	3	3	3
3	1	2	3	3	3	3	3
1	3	3	2	3	3	3	3
1	1	3	3	3	3	3	3
3	3	3	3	3	3	3	3
1	2	1	3	3	3	3	3
3	3	2	3	3	2	3	3
2	1	3	2	3	3	3	3
0	0	1	3	0	2	1	3
1	2	3	3	0	2	3	3
3	3	2	3	3	3	3	3
3	3	3	3	3	3	3	3
3	3	3	3	3	3	3	3
2	2	3	3	3	3	3	3
2	2	3	3	3	3	3	3
3	3	2	3	3	3	3	3
3	2	3	3	3	3	3	3
3	3	3	3	3	3	3	3
3	3	3	3	3	3	3	3
1	1	3	3	3	3	3	3
1	1	2	3	3	3	3	3
1	3	2	3	2	3	3	3
1	1	3	3	3	3	3	3

## Sheet: Supp_Table1
Stroke_side_1L_2R	ACL_Score
1	130
1	111
1	137
1
1	137
2	144
2	140
1	138
1	137
2	139
1	112
2	119
2	140
1	109
1	131
1	125
2	137
1	136
2	120
1	135
1	140
1	147
1	141
2	134
2	142
1
1	142
2	144
2	132
2	139
1	98
2	144
1	133
1	126
2	132
1	129
2	132
1	123
1	144
1	133
2	136
1	132
2	142
2	120
2	124
1	117
2	123
2	142
1
1	114
2	140
1	142
1	143
2
1	116
2	145
1	141
2	145
2	144
1	143
1	95
1	145
2	131
2	134
1	142
2	131
1
1	124
2	135
2	136
1	80
2	122
2
2	148
2	148
1
2
1	141
2	134
2	146
1
2	135
1	125
1	130
1	135

## Sheet: Figure5
Inverted_ACL	Sub-cohort	Validation r-values
18	0.7	LOO, r= 0.47, p<0.001
37	0.7
11	0.7
11	0.7
4	0.7
8	0.7
10	0.7
11	0.7
9	0.7
36	0.7
29	0.7
8	0.7
39	0.7
17	0.7
23	0.7
11	0.7
12	0.7
28	0.7
13	0.7
8	0.7
1	0.7
7	0.7
14	0.7
6	0.7
6	0.7
4	0.7
16	0.7
9	0.7
50	0.7
4	0.7
15	0.7
22	0.7
16	0.7
19	0.7
16	0.7
25	0.7
4	0.7
15	0.7
12	0.7
16	0.7
6	0.7
28	0.7
24	0.7
31	0.7
25	0.7
6	0.7
34	0.7
8	0.7
6	0.7
5	0.7
32	0.7
3	0.7
7	0.7
3	0.3	Sub-cohort estimation, r=0.54, p=0.008
4	0.3
5	0.3
53	0.3
3	0.3
17	0.3
14	0.3
6	0.3
17	0.3
24	0.3
13	0.3
12	0.3
68	0.3
26	0.3
0	0.3
0	0.3
7	0.3
14	0.3
2	0.3
13	0.3
23	0.3
18	0.3
13	0.3
